# Supplementary material for: Heart rate variability analysis for the prediction of pre-arousal during propofol-remifentanil general anaesthesia: A feasibility study
Source: PLoS One. 2024 Oct 31;19(10):e0310627. doi: 10.1371/journal.pone.0310627 (PMC11527244; doi:10.1371/journal.pone.0310627)
Supplement: S1 Table — BIS: Bispectral IndexTM, HR:heart rate, ANI: Analgesia Nociception Index, STV: short-term variation, SDNN: standard deviation of RR intervals, LTV: long term variation, RMSSD: root mean square of successive difference in RR intervals, LF: low frequency, HF: high frequency. (XLSX) [file pone.0310627.s001.xlsx]

## Sheet: reveilcsv
Heure	Temps	BIS≥60	BIS	HR	SDNN	RMSSD	LF	HF	ANI	LTV	STV
11:56:17	-30	0	30.4	85.2977	10.1724	5.15999	0.0256574	0.00557373	53.7861	36.7579	3.15401
09:36:25	-30	0	24.2	78.8437	14.2113	7.85843	0.0547523	0.00913471	69.6757	45.0061	4.54057
10:35:55	-30	0	41.6	57.7733	18.6383	7.99674	0.0395774	0.00659402	46.0734	54.7317	4.84463
09:42:43	-30	0	34.4	49.5254	36.5782	27.1501	0.289264	0.0455615	62.1315	114.336	9.37404
10:47:08	-30	0	31.2	75.2657	21.662	24.1355	0.221956	0.0767965	96.7005	44.0602	5.26034
10:06:00	-30	0	54	64.2719	31.2258	20.5845	0.234088	0.0595966	55.0195	101.888	8.65209
09:31:42	-30	0	32.5	53.1921	35.3094	44.3293	0.553333	0.129458	97.6727	64.4526	8.18773
12:28:56	-30	0	42	64.1911	20.1971	13.9023	0.114939	0.0207739	71.6086	65.5068	7.35064
11:33:54	-20	0	25.1	63.4261	54.457	60.9929	1.59999	0.407397	98.3524	104.021	12.4653
12:25:45	-30	0	37.5	74.647	8.64195	8.5971	0.0301711	0.00926554	93.0632	21.4808	2.61146
12:36:40	-30	0	39.9	85.1327	8.57284	4.54695	0.0137863	0.00375748	51.8846	28.7161	2.58709
10:06:05	-30	0	33.2	95.7688	6.30479	4.04025	0.0152311	0.00309675	75.0846	20.4183	2.31373
12:46:52	-30	0	19.8	77.0543	33.9475	13.7245	0.247633	0.0302196	54.1001	106.319	10.8359
12:35:07	-30	0	28	65.8933	13.8372	7.50343	0.0259407	0.00639084	57.6586	39.9458	2.97773
10:36:09	-30	0	47	63.2104	30.8151	31.4552	0.428371	0.0873317	71.7014	82.8943	11.0899
13:26:17	-30	0	35.7	77.9434	5.90967	3.49559	0.0076516	0.00172116	55.1071	17.9404	1.86043
14:21:23	-30	0	40.6	50.757	42.9729	36.8733	0.415488	0.101311	75.9027	113.849	9.96639
15:32:28	-30	0	48.4	58.5576	45.24	44.5359	0.850222	0.15437	81.5027	113.179	16.3595
15:15:54	-30	1	72.5	72.4934	25.5552	24.3326	0.277787	0.0759683	94.8684	66.5277	8.24587
10:35:27	-30	0	47.7	68.5676	37.4478	17.1003	0.22096	0.0461855	46.4121	123.261	9.41781
14:51:40	-30	0	34.3	44.9347	28.0683	31.2877	0.220738	0.0524588	84.765	65.8784	6.85138
09:58:45	-30	0	45.4	72.1099	30.4232	22.8339	0.397086	0.0790474	63.9833	95.2614	12.5504
10:01:09	-30	0	48.7	77.3048	24.3661	8.28081	0.105751	0.0186019	41.5824	83.5006	7.07918
11:47:14	-30	0	54.6	62.0602	19.9808	12.4401	0.0544113	0.0145055	51.8546	60.0752	5.1695
10:08:56	-30	0	46.5	72.1033	24.9438	12.7665	0.108145	0.0190078	50.4783	84.5285	7.18494
09:48:58	-30	0	35.2	94.3368	12.5485	6.36403	0.0405449	0.0115785	51.7927	46.3729	3.28484
09:37:42	-30	0	34	92.0615	7.17581	5.0282	0.0254682	0.00649336	87.8534	19.3579	1.61433
09:49:28	-30	0	43.7	56.9378	24.2613	14.4969	0.110616	0.0260752	65.3827	66.9695	5.33038
10:41:05	-30	0	48.1	66.1648	15.6048	8.46749	0.0567011	0.00937667	55.0427	48.0406	5.37285
10:04:35	-30	0	28.3	57.7944	18.8669	21.2726	0.136327	0.0399143	80.4098	40.1314	5.1754
12:21:54	-30	0	48.2	50.7994	51.3838	47.233	0.859651	0.14592	88.2939	128.764	14.0684
11:32:18	-30	0	37.3	53.9509	19.7875	16.2809	0.079125	0.0212656	72.2559	54.9845	5.20432
10:05:29	-30	0	21.5	57.6923	18.4948	9.08955	0.0463033	0.0112415	46.9386	54.8766	4.25632
09:37:18	-30	0	40.5	57.3043	27.2742	19.044	0.205062	0.0324913	70.3618	76.1766	9.85595
12:06:17	-20	0	30	83.6729	5.72895	3.40823	0.00833601	0.00167448	62.2953	19.1	1.84813
09:46:25	-20	0	49.1	78.8919	15.7413	6.88161	0.0430067	0.00803679	58.9466	49.284	4.00457
10:45:55	-20	0	41.7	55.719	18.2931	9.28531	0.0630762	0.00758562	48.888	50.8485	5.35246
09:52:43	-20	0	28.9	46.6748	31.773	26.8658	0.230613	0.0466432	69.8032	81.7732	7.49296
10:57:08	-20	0	23.7	83.757	25.8277	25.1374	0.230731	0.0846092	98.0983	62.8777	6.6484
10:16:00	-20	0	56	63.8161	24.3248	22.7708	0.20175	0.0540549	81.3503	63.7816	7.48441
09:41:42	-20	0	35.8	37.9861	34.6571	49.386	0.544897	0.0989275	96.5074	67.9213	9.94443
12:38:56	-20	0	32.9	64.1815	20.8111	15.4256	0.1437	0.0243837	82.9442	53.7086	6.7585
11:43:54	-30	0	47.3	68.0987	30.7239	35.342	0.446565	0.142774	96.629	63.8518	6.17917
12:35:45	-20	0	40.8	75.7076	6.58049	6.72045	0.0130592	0.00520897	78.4681	17.6277	1.84164
12:46:40	-20	0	39.6	81.0887	8.55121	6.05013	0.0286451	0.00496937	76.7917	24.6364	2.95753
10:16:05	-20	0	47.7	94.4454	8.8293	4.66723	0.0211761	0.00402261	72.6854	23.3764	2.6492
12:56:52	-20	0	25.1	74.191	24.4405	15.7708	0.168365	0.034312	64.5542	74.0111	7.8616
12:45:07	-20	0	32.3	60.1706	15.3298	9.47443	0.0557888	0.0127427	63.7313	44.9717	4.1258
10:46:09	-20	0	35.6	58.8785	24.128	23.1308	0.224602	0.0496225	87.6364	59.3624	7.56234
13:36:17	-20	0	46.1	73.6658	8.51104	4.28583	0.0127123	0.00267341	50.146	27.6957	2.37703
14:31:23	-20	0	40	47.7768	47.0831	36.6196	0.476235	0.0923421	73.202	133.055	12.8505
15:42:28	-20	0	44.8	59.6167	25.0623	20.4178	0.187558	0.0394288	76.1426	68.9397	7.19778
15:25:54	-20	0	33.4	76.7082	25.5981	25.7669	0.285236	0.0886952	95.0933	68.8612	7.11114
10:45:27	-20	0	56.4	66.0483	39.1448	28.1371	0.43135	0.0908633	66.54	108.625	11.1507
15:01:40	-20	0	34.4	45.6945	34.3613	30.1711	0.269473	0.0507273	69.807	94.2381	9.84599
10:08:45	-20	0	39.6	67.0084	33.2506	25.9656	0.403511	0.0735023	56.5038	111.612	11.3266
10:11:09	-20	0	32.4	69.3433	17.8582	8.30255	0.0555735	0.0110238	61.9073	56.1454	3.98623
11:57:14	-20	0	44.1	61.7477	14.0161	9.29894	0.0325582	0.00869896	55.2904	41.413	3.18966
10:18:56	-20	0	44.8	72.4252	19.3503	11.6949	0.115773	0.0196663	56.0113	64.5967	6.32003
09:58:58	-20	0	32	78.8766	19.1417	17.03	0.188549	0.070856	70.2582	41.8333	4.47513
09:47:42	-20	0	36.8	80.9942	17.8842	11.0912	0.108099	0.0241543	63.7053	59.5604	6.12871
09:59:28	-20	0	48.2	56.5385	22.1964	14.5595	0.106775	0.0208174	65.4592	63.4465	6.35206
10:51:05	-20	0	45	65.0729	17.2437	7.51351	0.0436449	0.00644728	43.9871	60.1067	5.32544
10:14:35	-20	0	23.2	57.1267	26.3023	34.1119	0.335291	0.0967019	100	44.0127	5.64197
12:31:54	-20	0	45.7	51.2002	42.6364	44.72	0.774114	0.134356	94.0468	103.754	13.5442
11:42:18	-20	0	40.1	51.0666	16.0493	15.6107	0.0632273	0.0179274	79.3232	42.7296	4.21504
10:15:29	-20	0	30.5	69.0201	19.7428	8.89675	0.0879829	0.0131894	37.0815	64.3298	5.30637
09:47:18	-20	0	34	57.354	24.721	17.6791	0.178368	0.0252448	72.0527	75.0595	7.78225
12:16:17	-10	0	28.7	82.0481	10.8632	6.33206	0.029463	0.00645174	61.5141	34.2571	3.63727
09:56:25	-10	0	28.7	74.4853	17.6055	8.62122	0.056566	0.0105766	60.6995	59.0118	4.86902
10:55:55	-10	0	37.4	52.0743	26.5166	15.3867	0.128509	0.0156304	50.7517	84.9475	8.61685
10:02:43	-10	0	33.6	44.6286	51.5949	40.7325	0.604283	0.100487	67.6387	145.157	14.9318
11:07:08	-10	0	35.4	80.5315	16.1395	11.5619	0.0893113	0.0259254	64.1356	54.0927	5.28921
10:26:00	-10	0	50	65.8308	33.1197	26.7974	0.342933	0.0796319	75.7959	85.4456	8.91634
09:51:42	-10	0	39.7	36.0298	45.8287	58.8817	0.845911	0.14749	97.2042	89.9294	12.4091
12:48:56	-10	0	33.3	58.1904	37.8817	26.5771	0.42548	0.0621855	75.6986	96.2625	11.598
11:53:54	-10	0	41.5	56.1774	96.9619	123.459	6.14858	1.26601	100	129.575	14.4325
12:45:45	-10	0	41.4	71.4182	8.98988	7.66911	0.0198636	0.00671075	76.8843	26.185	2.16711
12:56:40	-10	0	40.6	84.5964	7.43091	4.33123	0.0160486	0.00340726	68.2379	23.7935	2.24562
10:26:05	-10	0	42.6	92.4554	8.16509	4.59212	0.0239223	0.0041226	77.6059	27.7556	3.00201
13:06:52	-10	0	41	69.127	25.7969	16.8419	0.23751	0.0339784	76.7224	76.3302	10.6967
12:55:07	-10	0	43.2	61.5638	14.2648	9.20296	0.0408003	0.0090534	63.0241	40.3959	3.75589
10:56:09	-10	0	26.7	58.8787	23.5522	24.0206	0.24362	0.0497204	88.0572	54.1343	8.45099
13:46:17	-10	0	47.1	70.3126	7.23598	5.95968	0.0156896	0.00578593	63.5818	19.7787	2.11279
14:41:23	-10	0	37.1	38.0182	56.972	30.1932	0.647496	0.14825	73.7952	136.118	10.792
15:52:28	-10	0	37.6	60.1926	27.6968	18.7744	0.206586	0.0495116	61.104	76.5698	7.00816
15:35:54	-10	0	62	74.3024	21.78	18.6125	0.19487	0.0497607	74.1932	63.7985	6.94156
10:55:27	-10	0	59.8	65.2792	37.3679	36.0627	0.537253	0.132083	91.2536	93.3583	14.0707
15:11:40	-10	0	28.1	43.2036	30.3324	38.6515	0.291628	0.0735713	94.281	74.7834	7.52145
10:18:45	-10	0	45.8	62.6948	26.0676	22.526	0.270549	0.0523685	84.7576	78.5693	7.50133
10:21:09	-10	0	43.3	68.0855	37.7245	22.2693	1.16251	0.439601	46.859	107.683	7.74944
12:07:14	-10	0	53.5	62.3315	15.5065	11.8921	0.0606878	0.0140014	70.7099	45.2752	4.89096
10:28:56	-10	0	42.4	64.6517	27.0631	12.7558	0.121171	0.0268335	48.2405	83.7381	7.32597
10:08:58	-10	0	31	72.8808	19.6034	9.2477	0.118748	0.035424	45.6553	71.2833	5.87922
09:57:42	-10	0	50.7	78.4633	13.2911	5.98723	0.0473696	0.00543659	59.03	42.9712	5.00109
10:09:28	-10	0	48.2	55.438	23.7907	17.4548	0.121354	0.0260767	71.2741	66.5979	6.38134
11:01:05	-10	0	43	67.6103	12.6522	8.11968	0.0547703	0.0104028	55.0771	42.5612	4.2527
10:24:35	-10	0	35.5	54.0761	29.5198	34.0184	0.35793	0.0910982	92.4767	58.7388	7.0838
12:41:54	-10	0	49.4	50.3627	44.6639	45.9775	0.802642	0.138309	97.271	108.723	12.9494
11:52:18	-10	0	44.5	49.006	24.1801	28.4564	0.214149	0.0497657	92.6577	56.6524	6.44236
10:25:29	-10	0	36.4	56.3229	14.7337	14.1021	0.0615433	0.0169411	65.5404	38.9586	3.95453
09:57:18	-10	0	45.6	53.6927	30.6107	20.8222	0.263432	0.0327419	68.5451	84.2838	10.7391
12:21:17	-5	0	27.2	82.822	11.0386	6.2098	0.026995	0.00647049	59.6713	38.8188	3.01283
10:01:25	-5	0	49	68.5036	35.0077	29.6534	0.461833	0.119561	66.0993	97.9144	10.6295
11:00:55	-5	0	42.7	51.4977	26.6386	12.6366	0.11101	0.0128794	42.8094	75.2762	8.12888
10:07:43	-5	0	36.3	45.4485	36.945	42.5656	0.553098	0.100754	98.4322	88.105	10.8987
11:12:08	-5	0	21.4	78.3378	17.1843	16.2711	0.108864	0.0361482	81.8069	40.4759	4.59013
10:31:00	-5	0	43	64.3415	25.3972	24.4027	0.276911	0.0718145	88.4288	69.7076	7.43347
09:56:42	-5	0	39.1	42.6688	80.9997	20.6071	0.655466	0.165817	29.8736	178.178	12.0133
12:53:56	-5	0	35.7	59.16	33.153	26.9224	0.378084	0.0645347	82.3061	101.368	11.1826
11:58:54	-5	0	57.9	57.8993	44.7563	55.8688	0.87769	0.249424	89.2675	92.7343	10.8283
12:50:45	-5	0	52	75.2251	8.89655	6.97618	0.0200256	0.0072038	56.4964	28.1	2.23271
13:01:40	-5	0	43.8	83.8322	7.61508	5.58239	0.0182184	0.00470491	71.2295	25.2451	2.40568
10:31:05	-5	0	41.2	92.1402	18.4816	11.0312	0.16962	0.0349985	63.1893	49.2543	4.61417
13:11:52	-5	0	46.9	67.4789	27.5625	19.5089	0.272381	0.0423095	71.2825	83.7309	10.0198
13:00:07	-5	0	47.2	57.4575	23.9549	12.2784	0.0953624	0.0144965	51.1442	71.8153	6.64679
11:01:09	-5	0	42.7	58.0333	21.1703	20.3788	0.19472	0.032032	89.0968	53.1972	7.74942
13:51:17	-5	0	45	69.727	6.91033	4.23618	0.00829516	0.00212919	57.0143	22.1512	1.91915
14:46:23	-5	0	41	49.9233	74.4175	22.963	0.542709	0.112069	25.7642	173.164	11.1201
15:57:28	-5	0	53.6	57.1978	23.7161	17.3833	0.103394	0.028181	68.6196	67.9129	5.07963
15:40:54	-5	0	47.2	69.2211	32.6353	23.9349	0.404707	0.0682474	75.4744	92.4017	11.1169
11:00:27	-5	0	57.6	68.9588	32.6099	21.8294	0.29982	0.05231	62.9593	98.1718	10.9322
15:16:40	-5	0	46.4	43.7378	34.6051	36.1096	0.380818	0.0628412	88.3831	91.0799	9.56447
10:23:45	-5	0	45.4	61.0577	24.7651	20.7065	0.189771	0.0413294	85.4557	65.1794	6.75943
10:26:09	-5	1	61.5	72.9113	23.5853	14.6399	0.925354	0.375895	62.9195	70.962	5.91723
12:12:14	-5	0	51.5	60.1874	17.0143	14.9327	0.0734363	0.0184749	73.1293	48.6838	5.02088
10:33:56	-5	0	47.2	67.8279	24.1769	13.9634	0.156622	0.0342418	59.2775	76.5317	7.5545
10:13:58	-5	0	43.1	72.667	16.2895	10.4658	0.0537718	0.0120776	61.8538	49.2988	5.17507
10:02:42	-5	0	43.6	76.2679	13.0571	6.34844	0.0412758	0.00706218	56.0301	42.6397	4.15739
10:14:28	-5	0	53.4	55.5382	20.0575	18.4269	0.140404	0.0260559	82.1181	49.7766	6.5163
11:06:05	-5	0	37	66.8496	24.2825	6.20272	0.0695553	0.0133345	37.9586	80.4034	6.44496
10:29:35	-5	0	24.6	53.9115	30.5135	37.421	0.355128	0.103506	93.561	62.4982	7.43428
12:30:29	-5	0	58.6	49.8799	37.5305	39.6067	0.563532	0.100482	92.299	93.9014	9.94148
11:57:18	-5	0	49.7	48.7768	24.9201	25.5231	0.182701	0.0441293	83.0035	61.1526	6.47018
10:30:29	-5	0	42.7	67.0923	13.1764	7.27039	0.0288754	0.00906775	37.3412	42.0293	3.42281
10:02:18	-5	0	47.9	50.5767	51.7196	25.1211	0.397224	0.0687076	56.8372	137.402	11.3188
12:26:17	0	1	66.9	90.3773	18.5011	8.71065	0.065495	0.0177076	56.8282	55.9236	4.82149
10:06:25	0	1	61.4	69.7736	22.0439	14.793	0.155563	0.0259428	67.2361	64.9066	7.86085
11:05:55	0	1	63.7	54.4244	32.9078	17.4798	0.195941	0.0262302	46.2665	103.88	9.75141
10:12:43	0	1	78.5	44.3664	42.9371	51.4618	0.823512	0.136798	98.7678	95.8285	12.142
11:17:08	0	1	68.8	72.9009	18.531	19.5209	0.151167	0.0563251	90.3816	46.2413	5.48347
10:36:00	0	1	73	69.3578	93.8778	60.4752	1.70039	0.387706	52.3062	277.626	25.8999
10:01:42	0	1	73.6	47.398	50.4005	15.2745	0.284034	0.0623479	54.926	123.834	8.94915
12:58:56	0	1	60.3	58.034	33.8387	23.5829	0.276061	0.0554391	70.0268	102.655	10.0979
12:03:54	0	1	60.2	54.3489	85.7618	92.0181	2.82986	0.639823	79.7378	175.067	18.6143
12:55:45	0	1	63.6	73.722	8.5357	4.82159	0.012877	0.0027934	58.5129	26.5976	2.30855
13:06:40	0	1	62.2	87.422	16.6867	8.69106	0.0677907	0.0136144	59.2649	48.8875	4.37472
10:36:05	0	1	63.9	97.5334	8.87328	5.81195	0.0274256	0.00787263	67.4069	25.7234	2.59654
13:16:52	0	1	60.8	67.5166	45.9741	23.0322	0.600394	0.0602853	48.0652	153.736	15.844
13:05:07	0	1	60.5	51.9127	28.7906	21.6724	0.245308	0.0378866	67.7939	81.1917	10.0989
11:06:09	0	1	60	56.4962	25.5892	14.8401	0.13593	0.0225028	65.4436	71.4751	7.40101
13:56:17	0	1	62.9	71.06	8.37908	4.50836	0.0120706	0.00277411	47.6903	24.3028	2.29515
14:51:23	0	1	62.3	54.9255	21.9631	4.23303	0.169622	0.0494871	34.1035	57.5078	3.57026
16:02:28	0	1	60.5	54.3546	42.2966	27.8134	0.441961	0.0624217	61.1527	124.68	14.4496
15:45:54	0	1	60.4	72.0005	18.8161	13.3034	0.33373	0.146213	65.6178	55.6754	7.03453
11:05:27	0	1	60.1	63.5005	35.0403	22.1119	0.335494	0.0504545	57.6923	108.803	13.51
15:21:40	0	1	74.3	44.6303	46.4154	41.8625	0.606323	0.13553	61.7312	124.469	12.3839
10:28:45	0	1	61.6	57.6958	28.5016	24.8778	0.286001	0.0559388	86.068	73.1999	8.58057
10:31:09	0	1	61.5	66.3333	10.9327	5.78939	0.0206861	0.00389718	56.3257	31.829	3.25337
12:17:14	0	1	72.4	57.8127	20.2093	13.3755	0.0791617	0.0187631	53.4511	61.5728	5.77164
10:38:56	0	1	60.6	64.1019	25.5231	22.7699	0.233653	0.0553679	69.3613	73.6685	7.09052
10:18:58	0	1	73.9	77.1164	20.2181	9.70482	0.0974137	0.0191586	54.9484	62.0736	6.10715
10:07:42	0	1	67.2	76.1004	7.66548	5.18873	0.0207706	0.00393463	78.6865	23.0454	2.59712
10:19:28	0	1	60.3	50.2669	29.3535	21.2821	0.258889	0.0350735	69.7955	82.862	10.0363
11:11:05	0	1	63,1,	65.7367	13.3012	8.85924	0.0583334	0.00912185	57.5237	41.6244	4.22823
10:34:35	0	1	60.6	55.2203	27.397	29.5107	0.286901	0.0674412	86.0842	68.0551	7.63727
12:51:54	0	1	60.9	51.792	45.8081	45.4738	0.792706	0.13317	90.2495	114.854	13.1796
12:02:18	0	1	64.5	54.4353	26.5011	16.3427	0.12607	0.02475	51.7575	76.0642	7.22997
10:35:29	0	1	65	69.9699	13.3038	5.58059	0.0181645	0.00445887	38.5426	37.8534	2.90038
10:07:18	0	1	61.9	46.8432	50.1333	30.7413	0.530871	0.0695534	64.5199	143.338	14.2775
12:28:17	2	1	85.5	76.9784	44.5347	11.4327	0.410286	0.0908268	33.8039	154.792	11.5494
10:08:25	2	1	62.9	68.2891	28.4741	22.8024	0.468979	0.213167	58.4929	71.2746	7.76097
11:07:55	2	1	76.8	56.4254	44.3799	22.6762	0.387196	0.0450187	45.5956	150.092	15.3521
10:14:43	2	1	76.2	50.6789	53.2267	58.5344	1.37043	0.214556	91.9265	138.705	14.8023
10:38:00	2	1	75	125.398	73.1592	45.1523	1.64195	0.44974	44.6257	265.163	24.1397
10:03:42	2	1	80.9	56.7313	64.6195	14.5754	0.441659	0.102751	34.2133	169.035	11.4834
12:05:54	2	1	60.9	50.2378	72.0309	67.0271	1.81281	0.352273	71.9487	156.201	16.9489
12:57:45	2	1	81.5	78.4442	24.064	12.7116	0.117137	0.042074	41.5879	69.9027	5.40466
13:18:52	2	1	62.8	65.3637	38.932	25.4473	0.511992	0.0702412	68.8179	126.024	14.1678
13:07:07	2	1	66.3	64.8184	51.4482	33.8656	0.847305	0.148039	67.0607	162.412	16.4618
13:58:17	2	1	63.9	69.9581	11.2562	4.07535	0.0159631	0.00298838	40.928	35.9587	3.07451
16:04:28	2	1	62.3	53.4253	40.6667	33.9198	0.55391	0.0853433	68.0585	118.862	14.0129
15:47:34	2	1	74.9	76.105	19.775	14.6418	0.136674	0.0345353	59.1111	57.6757	7.14495
11:07:27	2	1	63.3	65.2469	32.387	21.7732	0.295828	0.0467809	63.262	100.353	11.8179
15:23:40	2	1	76.2	77.5901	56.3543	54.1328	0.861501	0.258802	60.6659	139.206	13.4705
10:33:09	2	1	74.6	67.0776	29.7598	19.1163	0.897399	0.287464	50.169	60.0828	5.65582
12:19:14	2	1	61.7	57.7653	22.0366	16.0883	0.113626	0.0221377	61.1449	64.0485	6.74465
10:40:56	2	1	72.9	68.3155	36.6192	26.1659	0.339683	0.0772108	74.0701	96.0495	9.73708
10:20:58	2	1	75.6	86.6852	28.1561	18.1015	0.21722	0.0686198	64.3715	89.4715	7.60599
10:09:42	2	0	46	87.8859	29.2474	12.4271	0.264794	0.0565689	47.6142	120.847	8.25551
11:13:05	2	1	62.2	62.98	31.4992	14.3055	0.188781	0.0245435	41.925	94.4004	8.79023
10:36:35	2	1	65.6	61.2257	41.0477	21.4274	0.302844	0.0660405	52.6362	127.509	10.2259
12:53:54	2	0	53.3	50.2231	48.5641	44.5826	0.804782	0.130843	88.1028	115.452	11.9453
12:31:17	5	1	77.3	89.0143	82.8803	21.7326	0.828183	0.11795	33.6704	280.686	23.5153
10:17:43	5	1	74.5	50.9441	41.9646	27.3377	0.840477	0.161833	53.0637	107.595	9.80419
12:08:54	5	1	75.5	54.5344	59.2239	59.9365	1.71248	0.280141	83.4783	118.637	16.4619
13:21:52	5	1	61.9	63.3336	33.3632	25.86	0.427153	0.070746	75.9275	91.9164	12.3484
14:01:17	5	1	68.9	72.3095	8.27319	3.64236	0.0101135	0.00186693	45.4219	26.6022	2.20122
16:07:28	5	1	82.7	81.1355	54.6319	33.3307	0.797257	0.132363	65.8744	166.907	20.6911
11:10:02	5	1	69.5	65.1558	39.5889	38.0722	0.538772	0.140231	88.7129	99.0532	12.574
15:26:40	5	1	81.3	73.056	120.641	112.605	5.1417	2.09869	49.8256	291.281	21.6476
10:36:09	5	1	67.3	61.6202	13.932	9.29985	0.112165	0.0408383	52.2268	43.6343	3.71331
12:22:14	5	1	68.1	56.666	16.1998	14.3454	0.0743196	0.0168764	75.5791	43.8356	5.00839
10:43:56	5	1	75.1	87.6238	43.6071	17.0184	0.395641	0.0745058	38.5394	143.202	14.6924
10:12:42	5	0	52.5	85.2758	33.8438	12.9441	0.338814	0.0518719	46.8386	114.034	7.23814
11:16:05	5	1	71.5	61.686	38.2945	16.5836	0.18789	0.0252108	44.53	131.908	9.07589
10:39:35	5	1	63.3	55.7235	30.2788	27.1853	0.264642	0.0657249	88.0487	80.4661	8.97468
12:56:54	5	0	46.9	49.6105	35.2814	40.4771	0.529671	0.104184	97.7929	80.8471	10.1463
